# Supplementary material for: Dual GSK-3β/HDAC Inhibitors Enhance the Efficacy of Macrophages to Control Mycobacterium tuberculosis Infection
Source: Biomolecules. 2025 Apr 9;15(4):550. doi: 10.3390/biom15040550 (PMC12024928; doi:10.3390/biom15040550)
Supplement: Supplementary file 1 [file biomolecules-15-00550-s001.zip]

Archive with 1 entries (1 files):
- biomolecules-3454730-supplementary.xlsx
