# Supplementary material for: Dual GSK-3β/HDAC Inhibitors Enhance the Efficacy of Macrophages to Control Mycobacterium tuberculosis Infection
Source: Biomolecules. 2025 Apr 9;15(4):550. doi: 10.3390/biom15040550 (PMC12024928; doi:10.3390/biom15040550)
Supplement: Supplementary file 1 [file biomolecules-15-00550-s001.zip › biomolecules-3454730-supplementary.xlsx]

## Sheet: Abbreviations
MOI	multiplicity of infection
PBA	phenylbutyrate
Ct	cycles threshold
DD	delta delta

## Sheet: Donor 1
Donor	Treatment	Detector	Task	Gene_ID	Ct	Avg Delta Ct	DDct	Fold_change
Donor_3	Cells_Controls	18S-Hs99999901_s1	Endogenous Control	18S	7.5094695
Donor_3	PBA-uninfected	18S-Hs99999901_s1	Endogenous Control	18S	7.606554
Donor_3	SB415286-uninfected	18S-Hs99999901_s1	Endogenous Control	18S	6.8867884
Donor_3	C02-uninfected	18S-Hs99999901_s1	Endogenous Control	18S	7.3681846
Donor_3	C06-uninfected	18S-Hs99999901_s1	Endogenous Control	18S
Donor_3	MOI5-infected	18S-Hs99999901_s1	Endogenous Control	18S	7.500914
Donor_3	PBA-infected	18S-Hs99999901_s1	Endogenous Control	18S	7.4422255
Donor_3	SB415286-infected	18S-Hs99999901_s1	Endogenous Control	18S	7.451477
Donor_3	C02-infected	18S-Hs99999901_s1	Endogenous Control	18S	6.930828
Donor_3	C06-infected	18S-Hs99999901_s1	Endogenous Control	18S	6.5313735
Donor_3	Control	IL1B-Hs01555410_m1	Target	IL1B	24.71742	16.679	0	1
Donor_3	PBA-uninfected	IL1B-Hs01555410_m1	Target	IL1B	23.923914	16.572	-0.107	1.07699
Donor_3	SB415286-uninfected	IL1B-Hs01555410_m1	Target	IL1B	23.29326	16.679	0	1
Donor_3	C02-uninfected	IL1B-Hs01555410_m1	Target	IL1B	24.607891	17.172	1.677	0.312732
Donor_3	C06-uninfected	IL1B-Hs01555410_m1	Target	IL1B
Donor_3	MOI5-infected	IL1B-Hs01555410_m1	Target	IL1B	17.238993	9.718	-6.961	124.586
Donor_3	PBA-infected	IL1B-Hs01555410_m1	Target	IL1B	16.46935	8.782	-7.897	238.36
Donor_3	SB415286-infected	IL1B-Hs01555410_m1	Target	IL1B	17.927288	10.47	-6.209	73.9767
Donor_3	C02-infected	IL1B-Hs01555410_m1	Target	IL1B	25.953362	18.853	-6.638	99.5949
Donor_3	C06-infected	IL1B-Hs01555410_m1	Target	IL1B	17.187588	10.249	-6.43	86.2229
Donor_3	Control	TNF-Hs00174128_m1	Target	TNF	24.705002	16.969	0	1
Donor_3	PBA-uninfected	TNF-Hs00174128_m1	Target	TNF	26.829277	19.305	2.336	0.198059
Donor_3	SB415286-uninfected	TNF-Hs00174128_m1	Target	TNF	25.977406	19.251	2.282	0.205613
Donor_3	C02-uninfected	TNF-Hs00174128_m1	Target	TNF	26.48989	18.833	1.864	0.274714
Donor_3	C06-uninfected	TNF-Hs00174128_m1	Target	TNF
Donor_3	MOI5-infected	TNF-Hs00174128_m1	Target	TNF	22.422468	14.779	-2.19	4.56305
Donor_3	PBA-infected	TNF-Hs00174128_m1	Target	TNF	23.485975	15.778	-1.191	2.28311
Donor_3	SB415286-infected	TNF-Hs00174128_m1	Target	TNF	24.0492	16.474	-0.495	1.40932
Donor_3	C02-infected	TNF-Hs00174128_m1	Target	TNF	23.800364	16.605	-0.364	1.28699
Donor_3	C06-infected	TNF-Hs00174128_m1	Target	TNF	22.888674	15.973	-0.996	1.99446
Donor_3	Control	IL6-Hs00174131_m1	Target	IL6	25.695448	17.798	0	1
Donor_3	PBA-uninfected	IL6-Hs00174131_m1	Target	IL6	27.085093	19.467	1.669	0.314471
Donor_3	SB415286-uninfected	IL6-Hs00174131_m1	Target	IL6	25.4379	18.372	0.574	0.671752
Donor_3	C02-uninfected	IL6-Hs00174131_m1	Target	IL6	26.51488	18.777	0.979	0.507331
Donor_3	C06-uninfected	IL6-Hs00174131_m1	Target	IL6
Donor_3	MOI5-infected	IL6-Hs00174131_m1	Target	IL6	21.648855	13.936	-3.862	14.5404
Donor_3	PBA-infected	IL6-Hs00174131_m1	Target	IL6	23.032341	15.296	-2.502	5.6647
Donor_3	SB415286-infected	IL6-Hs00174131_m1	Target	IL6	21.171627	13.841	-3.957	15.5302
Donor_3	C02-infected	IL6-Hs00174131_m1	Target	IL6	22.42827	15.411	-2.387	5.23069
Donor_3	C06-infected	IL6-Hs00174131_m1	Target	IL6	21.548075	14.513	-3.285	9.74728
Donor_3	Control	CXCL8-Hs00174103_m1	Target	CXCL8	23.994846	16.151	0	1
Donor_3	PBA-uninfected	CXCL8-Hs00174103_m1	Target	CXCL8	22.426535	14.763	-1.388	2.61716
Donor_3	SB415286-uninfected	CXCL8-Hs00174103_m1	Target	CXCL8	22.925772	16.191	0.04	0.972655
Donor_3	C02-uninfected	CXCL8-Hs00174103_m1	Target	CXCL8	23.854174	16.477	0.326	0.797745
Donor_3	C06-uninfected	CXCL8-Hs00174103_m1	Target	CXCL8
Donor_3	MOI5-infected	CXCL8-Hs00174103_m1	Target	CXCL8	15.857797	8.523	-7.628	197.814
Donor_3	PBA-infected	CXCL8-Hs00174103_m1	Target	CXCL8	15.058817	7.479	-8.672	407.88
Donor_3	SB415286-infected	CXCL8-Hs00174103_m1	Target	CXCL8	16.463814	8.877	-7.274	154.772
Donor_3	C02-infected	CXCL8-Hs00174103_m1	Target	CXCL8	15.794377	8.537	-7.614	195.904
Donor_3	C06-infected	CXCL8-Hs00174103_m1	Target	CXCL8	15.783847	8.907	-7.244	151.587
Donor_3	Control	CCL4-Hs99999148_m1	Target	CCL4	23.285797	15.364	0	1
Donor_3	PBA-uninfected	CCL4-Hs99999148_m1	Target	CCL4	23.809187	16.698	1.334	0.396667
Donor_3	SB415286-uninfected	CCL4-Hs99999148_m1	Target	CCL4	23.991524	17.344	1.98	0.25349
Donor_3	C02-uninfected	CCL4-Hs99999148_m1	Target	CCL4	23.558748	16.196	0.832	0.56175
Donor_3	C06-uninfected	CCL4-Hs99999148_m1	Target	CCL4
Donor_3	MOI5-infected	CCL4-Hs99999148_m1	Target	CCL4	21.928024	14.387	-0.977	1.96837
Donor_3	PBA-infected	CCL4-Hs99999148_m1	Target	CCL4	22.343452	14.756	-0.608	1.52414
Donor_3	SB415286-infected	CCL4-Hs99999148_m1	Target	CCL4	22.180483	14.954	-0.41	1.32869
Donor_3	C02-infected	CCL4-Hs99999148_m1	Target	CCL4	22.23013	14.957	-0.407	1.32593
Donor_3	C06-infected	CCL4-Hs99999148_m1	Target	CCL4	22.18518	15.247	-0.117	1.08448
Donor_3	Control	CCL5-Hs00982282_m1	Target	CCL5	22.791225	14.85	0	1
Donor_3	PBA-uninfected	CCL5-Hs00982282_m1	Target	CCL5	21.918262	14.246	-0.604	1.51992
Donor_3	SB415286-uninfected	CCL5-Hs00982282_m1	Target	CCL5	21.007906	14.323	-0.527	1.44093
Donor_3	C02-uninfected	CCL5-Hs00982282_m1	Target	CCL5	22.255423	15.033	0.183	0.880869
Donor_3	C06-uninfected	CCL5-Hs00982282_m1	Target	CCL5
Donor_3	MOI5-infected	CCL5-Hs00982282_m1	Target	CCL5	18.275942	10.715	-4.135	17.5695
Donor_3	PBA-infected	CCL5-Hs00982282_m1	Target	CCL5	18.36118	10.565	-4.285	19.4946
Donor_3	SB415286-infected	CCL5-Hs00982282_m1	Target	CCL5	18.089787	10.911	-3.939	15.3376
Donor_3	C02-infected	CCL5-Hs00982282_m1	Target	CCL5	18.831818	11.512	-3.338	10.112
Donor_3	C06-infected	CCL5-Hs00982282_m1	Target	CCL5	17.562637	10.722	-4.128	17.4844
Donor_3	Control	SOCS3-Hs02330328_s1	Target	SOCS3	26.01426	18.309	0	1
Donor_3	PBA-uninfected	SOCS3-Hs02330328_s1	Target	SOCS3	26.143074	18.588	0.279	0.824162
Donor_3	SB415286-uninfected	SOCS3-Hs02330328_s1	Target	SOCS3	22.682264	15.48	-2.829	7.10581
Donor_3	C02-uninfected	SOCS3-Hs02330328_s1	Target	SOCS3	26.562155	19.188	0.879	0.543744
Donor_3	C06-uninfected	SOCS3-Hs02330328_s1	Target	SOCS3
Donor_3	MOI5-infected	SOCS3-Hs02330328_s1	Target	SOCS3	23.069996	15.381	-2.928	7.61055
Donor_3	PBA-infected	SOCS3-Hs02330328_s1	Target	SOCS3	22.278605	14.68	-3.629	12.3719
Donor_3	SB415286-infected	SOCS3-Hs02330328_s1	Target	SOCS3	26.246717	19.462	1.153	0.449689
Donor_3	C02-infected	SOCS3-Hs02330328_s1	Target	SOCS3	23.248497	15.991	-2.318	4.9864
Donor_3	C06-infected	SOCS3-Hs02330328_s1	Target	SOCS3	22.639227	15.766	-2.543	5.828
Donor_3	Control	PTGS2-Hs00153133_m1	Target	PTGS2	27.166147	19.546	0	1
Donor_3	PBA-uninfected	PTGS2-Hs00153133_m1	Target	PTGS2	27.331465	19.826	0.28	0.823591
Donor_3	SB415286-uninfected	PTGS2-Hs00153133_m1	Target	PTGS2	27.559023	20.935	1.389	0.381829
Donor_3	C02-uninfected	PTGS2-Hs00153133_m1	Target	PTGS2	28.60754	21.084	1.538	0.344363
Donor_3	C06-uninfected	PTGS2-Hs00153133_m1	Target	PTGS2
Donor_3	MOI5-infected	PTGS2-Hs00153133_m1	Target	PTGS2	19.894293	12.164	-7.382	166.803
Donor_3	PBA-infected	PTGS2-Hs00153133_m1	Target	PTGS2	19.494936	11.834	-7.712	209.673
Donor_3	SB415286-infected	PTGS2-Hs00153133_m1	Target	PTGS2	21.087097	13.747	-5.799	55.6766
Donor_3	C02-infected	PTGS2-Hs00153133_m1	Target	PTGS2	20.440792	13.33	-6.216	74.3366
Donor_3	C06-infected	PTGS2-Hs00153133_m1	Target	PTGS2	19.949179	13.154	-6.392	83.9815
Donor_3	Control	IL10-Hs00961622_m1	Target	IL10	23.899616	16.404	0	1
Donor_3	PBA-uninfected	IL10-Hs00961622_m1	Target	IL10	25.008404	17.377	0.973	0.509446
Donor_3	SB415286-uninfected	IL10-Hs00961622_m1	Target	IL10	24.929592	17.997	1.593	0.331481
Donor_3	C02-uninfected	IL10-Hs00961622_m1	Target	IL10	24.607891	17.172	0.768	0.587231
Donor_3	C06-uninfected	IL10-Hs00961622_m1	Target	IL10
Donor_3	MOI5-infected	IL10-Hs00961622_m1	Target	IL10	25.669104	18.313	1.909	0.266277
Donor_3	PBA-infected	IL10-Hs00961622_m1	Target	IL10	26.56679	19.126	2.722	0.151564
Donor_3	SB415286-infected	IL10-Hs00961622_m1	Target	IL10	24.910633	17.689	1.285	0.410371
Donor_3	C02-infected	IL10-Hs00961622_m1	Target	IL10	25.953362	18.853	2.449	0.183138
Donor_3	C06-infected	IL10-Hs00961622_m1	Target	IL10	26.245016	19.251	2.847	0.138985
Donor_3	Control	NFKB1-Hs00765730_m1	Target	NFKB1	24.231411	16.454	0	1
Donor_3	PBA-uninfected	NFKB1-Hs00765730_m1	Target	NFKB1	24.370647	16.99	0.536	0.68968
Donor_3	SB415286-uninfected	NFKB1-Hs00765730_m1	Target	NFKB1	24.832823	18.163	1.709	0.305872
Donor_3	C02-uninfected	NFKB1-Hs00765730_m1	Target	NFKB1	24.815039	17.502	1.048	0.483638
Donor_3	C06-uninfected	NFKB1-Hs00765730_m1	Target	NFKB1
Donor_3	MOI5-infected	NFKB1-Hs00765730_m1	Target	NFKB1	22.827581	15.2	-1.254	2.38502
Donor_3	PBA-infected	NFKB1-Hs00765730_m1	Target	NFKB1	23.564276	15.968	-0.486	1.40056
Donor_3	SB415286-infected	NFKB1-Hs00765730_m1	Target	NFKB1	23.662174	16.256	-0.198	1.14711
Donor_3	C02-infected	NFKB1-Hs00765730_m1	Target	NFKB1	23.648117	16.626	0.172	0.887611
Donor_3	C06-infected	NFKB1-Hs00765730_m1	Target	NFKB1	23.47417	16.68	0.226	0.855002
Donor_3	Control	CAMP-Hs00189038_m1	Target	CAMP	32.600742	24.73	0	1
Donor_3	PBA-uninfected	CAMP-Hs00189038_m1	Target	CAMP	30.609055	22.964	-1.766	3.4011
Donor_3	SB415286-uninfected	CAMP-Hs00189038_m1	Target	CAMP	33.61209	26.468	1.738	0.299785
Donor_3	C02-uninfected	CAMP-Hs00189038_m1	Target	CAMP	31.90444	24.932	0.202	0.869345
Donor_3	C06-uninfected	CAMP-Hs00189038_m1	Target	CAMP
Donor_3	MOI5-infected	CAMP-Hs00189038_m1	Target	CAMP	36.532463	28.921	4.191	0.0547499
Donor_3	PBA-infected	CAMP-Hs00189038_m1	Target	CAMP	33.489136	25.702	0.972	0.509799
Donor_3	SB415286-infected	CAMP-Hs00189038_m1	Target	CAMP	32.22226	26.388	1.658	0.316878
Donor_3	C02-infected	CAMP-Hs00189038_m1	Target	CAMP	33.514034	26.486	1.756	0.296068
Donor_3	C06-infected	CAMP-Hs00189038_m1	Target	CAMP	33.301456	26.685	1.955	0.257921
Donor_3	Control	TLR2-Hs02621280_s1	Target	TLR2	24.941732	17.185	0	1
Donor_3	PBA-uninfected	TLR2-Hs02621280_s1	Target	TLR2	24.95314	17.462	0.277	0.825305
Donor_3	SB415286-uninfected	TLR2-Hs02621280_s1	Target	TLR2	25.446983	18.736	1.551	0.341273
Donor_3	C02-uninfected	TLR2-Hs02621280_s1	Target	TLR2	25.929892	18.588	1.403	0.378142
Donor_3	C06-uninfected	TLR2-Hs02621280_s1	Target	TLR2
Donor_3	MOI5-infected	TLR2-Hs02621280_s1	Target	TLR2	24.404936	16.609	-0.576	1.49071
Donor_3	PBA-infected	TLR2-Hs02621280_s1	Target	TLR2	23.930485	16.425	-0.76	1.69349
Donor_3	SB415286-infected	TLR2-Hs02621280_s1	Target	TLR2	24.3639	16.98	-0.205	1.15269
Donor_3	C02-infected	TLR2-Hs02621280_s1	Target	TLR2	24.35056	17.144	-0.041	1.02883
Donor_3	C06-infected	TLR2-Hs02621280_s1	Target	TLR2	24.057032	17.33	0.145	0.904379
Donor_3	Control	CCL2-Hs00234140_m1	Target	CCL2	19.365324	11.357	0	1
Donor_3	PBA-uninfected	CCL2-Hs00234140_m1	Target	CCL2	21.116947	13.72	2.363	0.194387
Donor_3	SB415286-uninfected	CCL2-Hs00234140_m1	Target	CCL2	18.838448	11.928	0.571	0.67315
Donor_3	C02-uninfected	CCL2-Hs00234140_m1	Target	CCL2	19.281506	12.027	0.67	0.628507
Donor_3	C06-uninfected	CCL2-Hs00234140_m1	Target	CCL2
Donor_3	MOI5-infected	CCL2-Hs00234140_m1	Target	CCL2	21.2087	13.773	2.416	0.187375
Donor_3	PBA-infected	CCL2-Hs00234140_m1	Target	CCL2	26.625332	19.257	7.9	0.00418662
Donor_3	SB415286-infected	CCL2-Hs00234140_m1	Target	CCL2	19.1413	11.856	0.499	0.707597
Donor_3	C02-infected	CCL2-Hs00234140_m1	Target	CCL2	20.719578	13.521	2.164	0.223137
Donor_3	C06-infected	CCL2-Hs00234140_m1	Target	CCL2	20.935347	14.176	2.819	0.141709
Donor_3	Control	NOS2-Hs01075529_m1	Target	NOS2	34.41783	26.927	0	1
Donor_3	PBA-uninfected	NOS2-Hs01075529_m1	Target	NOS2	33.605103	26.078	-0.849	1.80125
Donor_3	SB415286-uninfected	NOS2-Hs01075529_m1	Target	NOS2	2.532	0.172899	Undetermined	29.459
Donor_3	C02-uninfected	NOS2-Hs01075529_m1	Target	NOS2	5.712	0.0190773	Undetermined	32.639
Donor_3	C06-uninfected	NOS2-Hs01075529_m1	Target	NOS2
Donor_3	MOI5-infected	NOS2-Hs01075529_m1	Target	NOS2	34.508804	26.897	-0.03	1.02101
Donor_3	PBA-infected	NOS2-Hs01075529_m1	Target	NOS2	36.00879	28.449	1.522	0.348203
Donor_3	SB415286-infected	NOS2-Hs01075529_m1	Target	NOS2	5.725	0.0189062	Undetermined	32.652
Donor_3	C02-infected	NOS2-Hs01075529_m1	Target	NOS2	1.565	0.337978	34.89995	28.492
Donor_3	C06-infected	NOS2-Hs01075529_m1	Target	NOS2	2.592	0.165856	36.62483	29.519
Donor_3	Control	CYBB-Hs00166163_m1	Target	CYBB	18.787813	10.944	0	1
Donor_3	PBA-uninfected	CYBB-Hs00166163_m1	Target	CYBB	19.417	11.92	0.976	0.508387
Donor_3	SB415286-uninfected	CYBB-Hs00166163_m1	Target	CYBB	18.893261	12.18	1.236	0.424548
Donor_3	C02-uninfected	CYBB-Hs00166163_m1	Target	CYBB	19.235048	11.948	1.004	0.498616
Donor_3	C06-uninfected	CYBB-Hs00166163_m1	Target	CYBB
Donor_3	MOI5-infected	CYBB-Hs00166163_m1	Target	CYBB	18.769234	11.235	0.291	0.817335
Donor_3	PBA-infected	CYBB-Hs00166163_m1	Target	CYBB	20.733278	13.104	2.16	0.223756
Donor_3	SB415286-infected	CYBB-Hs00166163_m1	Target	CYBB	18.93209	11.598	0.654	0.635516
Donor_3	C02-infected	CYBB-Hs00166163_m1	Target	CYBB	19.332163	12.256	1.312	0.402762
Donor_3	C06-infected	CYBB-Hs00166163_m1	Target	CYBB	19.06131	12.233	1.289	0.409235
Donor_3
	Control	S100A9-Hs00610058_m1	Target	S100A9	20.719297	12.96	0	1
Donor_3	PBA-uninfected	S100A9-Hs00610058_m1	Target	S100A9	21.16673	13.718	0.758	0.591316
Donor_3	SB415286-uninfected	S100A9-Hs00610058_m1	Target	S100A9	20.6853	14.088	1.128	0.45755
Donor_3	C02-uninfected	S100A9-Hs00610058_m1	Target	S100A9	21.258888	13.76	0.8	0.574349
Donor_3	C06-uninfected	S100A9-Hs00610058_m1	Target	S100A9
Donor_3	MOI5-infected	S100A9-Hs00610058_m1	Target	S100A9	21.924839	14.034	1.074	0.475
Donor_3	PBA-infected	S100A9-Hs00610058_m1	Target	S100A9	20.839987	13.294	0.334	0.793334
Donor_3	SB415286-infected	S100A9-Hs00610058_m1	Target	S100A9	21.214722	13.878	0.918	0.529242
Donor_3	C02-infected	S100A9-Hs00610058_m1	Target	S100A9	19.559908	11.728	-2.488	5.61
Donor_3	C06-infected	S100A9-Hs00610058_m1	Target	S100A9	21.333147	14.501	1.541	0.343647
Donor_3	Control	NLRP3-Hs00918082_m1	Target	NLRP3	25.17473	17.343	0	1
Donor_3	PBA-uninfected	NLRP3-Hs00918082_m1	Target	NLRP3	24.794777	17.26	-0.083	1.05922
Donor_3	SB415286-uninfected	NLRP3-Hs00918082_m1	Target	NLRP3	25.96899	19.26	1.917	0.264805
Donor_3	C02-uninfected	NLRP3-Hs00918082_m1	Target	NLRP3	25.135605	17.85	0.507	0.703684
Donor_3	C06-uninfected	NLRP3-Hs00918082_m1	Target	NLRP3
Donor_3	MOI5-infected	NLRP3-Hs00918082_m1	Target	NLRP3	23.955921	16.375	-0.968	1.95613
Donor_3	PBA-infected	NLRP3-Hs00918082_m1	Target	NLRP3	23.868462	16.453	-0.89	1.85318
Donor_3	SB415286-infected	NLRP3-Hs00918082_m1	Target	NLRP3	25.01695	17.651	0.308	0.807761
Donor_3	C02-infected	NLRP3-Hs00918082_m1	Target	NLRP3	24.246101	17.056	-0.287	1.2201
Donor_3	C06-infected	NLRP3-Hs00918082_m1	Target	NLRP3	23.681223	16.883	-0.46	1.37554
Donor_3	Control	NFE2L2-Hs00975961_g1	Target	NFE2L2	21.820654	14.025	0	1
Donor_3	PBA-uninfected	NFE2L2-Hs00975961_g1	Target	NFE2L2	21.61961	14.141	0.116	0.922742
Donor_3	SB415286-uninfected	NFE2L2-Hs00975961_g1	Target	NFE2L2	22.095694	15.442	1.417	0.37449
Donor_3	C02-uninfected	NFE2L2-Hs00975961_g1	Target	NFE2L2	22.145088	14.685	0.66	0.632878
Donor_3	C06-uninfected	NFE2L2-Hs00975961_g1	Target	NFE2L2
Donor_3	MOI5-infected	NFE2L2-Hs00975961_g1	Target	NFE2L2	21.2942	13.54	-0.485	1.39959
Donor_3	PBA-infected	NFE2L2-Hs00975961_g1	Target	NFE2L2	21.591278	14.218	0.193	0.874785
Donor_3	SB415286-infected	NFE2L2-Hs00975961_g1	Target	NFE2L2	21.485432	14.354	0.329	0.796088
Donor_3	C02-infected	NFE2L2-Hs00975961_g1	Target	NFE2L2	21.817232	14.506	0.481	0.716481
Donor_3	C06-infected	NFE2L2-Hs00975961_g1	Target	NFE2L2	21.274828	14.58	0.555	0.680657
Donor_3	Control	TMEM173-Hs00736955_g1	Target	TMEM173	25.492996	17.774	0	1
Donor_3	PBA-uninfected	TMEM173-Hs00736955_g1	Target	TMEM173	24.752712	17.428	-0.346	1.27103
Donor_3	SB415286-uninfected	TMEM173-Hs00736955_g1	Target	TMEM173	26.093174	19.296	1.522	0.348203
Donor_3	C02-uninfected	TMEM173-Hs00736955_g1	Target	TMEM173	25.555323	18.133	0.359	0.779705
Donor_3	C06-uninfected	TMEM173-Hs00736955_g1	Target	TMEM173
Donor_3	MOI5-infected	TMEM173-Hs00736955_g1	Target	TMEM173	24.801805	17.239	-0.535	1.44894
Donor_3	PBA-infected	TMEM173-Hs00736955_g1	Target	TMEM173	24.02104	16.345	-1.429	2.6926
Donor_3	SB415286-infected	TMEM173-Hs00736955_g1	Target	TMEM173	24.762554	17.594	-0.18	1.13288
Donor_3	C02-infected	TMEM173-Hs00736955_g1	Target	TMEM173	24.93381	17.699	-0.075	1.05336
Donor_3	C06-infected	TMEM173-Hs00736955_g1	Target	TMEM173	24.310472	17.588	-0.186	1.13761
Donor_3	Control	TREM2-Hs00219132_m1	Target	TREM2	23.134937	15.238	0	1
Donor_3	PBA-uninfected	TREM2-Hs00219132_m1	Target	TREM2	23.107681	15.709	0.471	0.721464
Donor_3	SB415286-uninfected	TREM2-Hs00219132_m1	Target	TREM2	23.373526	16.637	1.399	0.379192
Donor_3	C02-uninfected	TREM2-Hs00219132_m1	Target	TREM2	23.603355	16.292	1.054	0.481631
Donor_3	C06-uninfected	TREM2-Hs00219132_m1	Target	TREM2
Donor_3	MOI5-infected	TREM2-Hs00219132_m1	Target	TREM2	27.430307	20.022	4.784	0.0362971
Donor_3	PBA-infected	TREM2-Hs00219132_m1	Target	TREM2	26.655413	19.205	3.967	0.0639461
Donor_3	SB415286-infected	TREM2-Hs00219132_m1	Target	TREM2	25.966805	18.783	3.545	0.0856739
Donor_3	C02-infected	TREM2-Hs00219132_m1	Target	TREM2	27.609346	20.323	5.085	0.029462
Donor_3	C06-infected	TREM2-Hs00219132_m1	Target	TREM2	26.4962	19.673	4.435	0.0462309
Donor_3	Control	ATG7-Hs00893766_m1	Target	ATG7	23.107677	15.397	0	1
Donor_3	PBA-uninfected	ATG7-Hs00893766_m1	Target	ATG7	23.66686	15.93	0.533	0.691116
Donor_3	SB415286-uninfected	ATG7-Hs00893766_m1	Target	ATG7	23.898499	17.094	1.697	0.308427
Donor_3	C02-uninfected	ATG7-Hs00893766_m1	Target	ATG7	23.557512	16.273	0.876	0.544876
Donor_3	C06-uninfected	ATG7-Hs00893766_m1	Target	ATG7
Donor_3	MOI5-infected	ATG7-Hs00893766_m1	Target	ATG7	23.495447	16.231	0.834	0.560972
Donor_3	PBA-infected	ATG7-Hs00893766_m1	Target	ATG7	23.909563	16.45	1.053	0.481965
Donor_3	SB415286-infected	ATG7-Hs00893766_m1	Target	ATG7	24.117395	16.908	1.511	0.350868
Donor_3	C02-infected	ATG7-Hs00893766_m1	Target	ATG7	24.405	17.212	1.815	0.284204
Donor_3	C06-infected	ATG7-Hs00893766_m1	Target	ATG7	24.167475	17.355	1.958	0.257385
Donor_3	Control	ATG14-Hs00208732_m1	Target	ATG14	26.823685	18.973	0	1
Donor_3	PBA-uninfected	ATG14-Hs00208732_m1	Target	ATG14	26.894777	19.395	0.422	0.746389
Donor_3	SB415286-uninfected	ATG14-Hs00208732_m1	Target	ATG14	26.98221	20.436	1.463	0.362738
Donor_3	C02-uninfected	ATG14-Hs00208732_m1	Target	ATG14	26.823963	19.398	0.425	0.744839
Donor_3	C06-uninfected	ATG14-Hs00208732_m1	Target	ATG14
Donor_3	MOI5-infected	ATG14-Hs00208732_m1	Target	ATG14	26.900703	19.36	0.387	0.764718
Donor_3	PBA-infected	ATG14-Hs00208732_m1	Target	ATG14	27.445297	19.964	0.991	0.503129
Donor_3	SB415286-infected	ATG14-Hs00208732_m1	Target	ATG14	26.9524	19.795	0.822	0.565657
Donor_3	C02-infected	ATG14-Hs00208732_m1	Target	ATG14	27.109478	20.035	1.062	0.478968
Donor_3	C06-infected	ATG14-Hs00208732_m1	Target	ATG14	26.83641	20.018	1.045	0.484645
Donor_3	Control	BECN1-Hs01007018_m1	Target	BECN1	23.68971	15.756	0	1
Donor_3	PBA-uninfected	BECN1-Hs01007018_m1	Target	BECN1	23.938192	16.419	0.663	0.631564
Donor_3	SB415286-uninfected	BECN1-Hs01007018_m1	Target	BECN1	23.787874	16.952	1.196	0.436484
Donor_3	C02-uninfected	BECN1-Hs01007018_m1	Target	BECN1	23.976324	16.511	0.755	0.592546
Donor_3	C06-uninfected	BECN1-Hs01007018_m1	Target	BECN1
Donor_3	MOI5-infected	BECN1-Hs01007018_m1	Target	BECN1	23.264175	15.863	0.107	0.928517
Donor_3	PBA-infected	BECN1-Hs01007018_m1	Target	BECN1	24.45282	16.853	1.097	0.467488
Donor_3	SB415286-infected	BECN1-Hs01007018_m1	Target	BECN1	23.941153	16.483	0.727	0.604159
Donor_3	C02-infected	BECN1-Hs01007018_m1	Target	BECN1	24.0393	16.878	1.122	0.459456
Donor_3	C06-infected	BECN1-Hs01007018_m1	Target	BECN1	23.617504	16.853	1.097	0.467488

## Sheet: Donor 2
Donor	Treatment	Detector	Task	Gene_ID	Ct	Avg Delta Ct	DDct	Fold_change
Donor_4	Cells_Controls	18S-Hs99999901_s1	Endogenous Control	18S	7.0838056
Donor_4	PBA-uninfected	18S-Hs99999901_s1	Endogenous Control	18S	7.338562
Donor_4	SB415286-uninfected	18S-Hs99999901_s1	Endogenous Control	18S	6.760579
Donor_4	C02-uninfected	18S-Hs99999901_s1	Endogenous Control	18S	6.5167484
Donor_4	C06-uninfected	18S-Hs99999901_s1	Endogenous Control	18S	6.942349
Donor_4	MOI5-infected	18S-Hs99999901_s1	Endogenous Control	18S	7.1088943
Donor_4	PBA-infected	18S-Hs99999901_s1	Endogenous Control	18S	7.1751056
Donor_4	SB415286-infected	18S-Hs99999901_s1	Endogenous Control	18S	7.6306143
Donor_4	C02-infected	18S-Hs99999901_s1	Endogenous Control	18S	7.676014
Donor_4	C06-infected	18S-Hs99999901_s1	Endogenous Control	18S	7.4869976
Donor_4	Control	IL1B-Hs01555410_m1	Target	IL1B	22.468664	15.384	0	1
Donor_4	PBA-uninfected	IL1B-Hs01555410_m1	Target	IL1B	27.225664	19.072	3.688	0.0775892
Donor_4	SB415286-uninfected	IL1B-Hs01555410_m1	Target	IL1B	25.382505	18.244	2.86	0.137738
Donor_4	C02-uninfected	IL1B-Hs01555410_m1	Target	IL1B	27.615273	20.953	5.569	0.0210651
Donor_4	C06-uninfected	IL1B-Hs01555410_m1	Target	IL1B	28.029211	20.697	5.313	0.0251552
Donor_4	MOI5-infected	IL1B-Hs01555410_m1	Target	IL1B	19.483025	12.216	-3.168	8.988
Donor_4	PBA-infected	IL1B-Hs01555410_m1	Target	IL1B	20.23502	13.421	-1.963	3.89872
Donor_4	SB415286-infected	IL1B-Hs01555410_m1	Target	IL1B	22.263008	14.522	-0.862	1.81756
Donor_4	C02-infected	IL1B-Hs01555410_m1	Target	IL1B	22.222689	14.549	-0.835	1.78386
Donor_4	C06-infected	IL1B-Hs01555410_m1	Target	IL1B	20.274605	12.641	-2.743	6.69461
Donor_4	Control	TNF-Hs00174128_m1	Target	TNF	26.546629	19.557	0	1
Donor_4	PBA-uninfected	TNF-Hs00174128_m1	Target	TNF	27.071993	19.503	-0.054	1.03814
Donor_4	SB415286-uninfected	TNF-Hs00174128_m1	Target	TNF	26.070946	19.064	-0.493	1.40737
Donor_4	C02-uninfected	TNF-Hs00174128_m1	Target	TNF	27.18921	20.38	0.823	0.565265
Donor_4	C06-uninfected	TNF-Hs00174128_m1	Target	TNF	26.400265	19.004	-0.553	1.46713
Donor_4	MOI5-infected	TNF-Hs00174128_m1	Target	TNF	24.310402	16.974	-2.583	5.99184
Donor_4	PBA-infected	TNF-Hs00174128_m1	Target	TNF	27.070034	20.156	0.599	0.660211
Donor_4	SB415286-infected	TNF-Hs00174128_m1	Target	TNF	26.314816	18.584	-0.973	1.96292
Donor_4	C02-infected	TNF-Hs00174128_m1	Target	TNF	26.370428	18.51	-1.047	2.06623
Donor_4	C06-infected	TNF-Hs00174128_m1	Target	TNF	26.726728	18.965	-0.592	1.50733
Donor_4	Control	IL6-Hs00174131_m1	Target	IL6	27.29398	19.874	0	1
Donor_4	PBA-uninfected	IL6-Hs00174131_m1	Target	IL6	31.907867	24.205	4.331	0.0496866
Donor_4	SB415286-uninfected	IL6-Hs00174131_m1	Target	IL6	29.6251	22.635	2.761	0.147522
Donor_4	C02-uninfected	IL6-Hs00174131_m1	Target	IL6	31.388645	24.644	4.77	0.0366511
Donor_4	C06-uninfected	IL6-Hs00174131_m1	Target	IL6	31.595547	24.281	4.407	0.0471369
Donor_4	MOI5-infected	IL6-Hs00174131_m1	Target	IL6	23.75517	16.4	-6.508	91.013
Donor_4	PBA-infected	IL6-Hs00174131_m1	Target	IL6	26.535952	19.263	-3.645	12.5099
Donor_4	SB415286-infected	IL6-Hs00174131_m1	Target	IL6
Donor_4	C02-infected	IL6-Hs00174131_m1	Target	IL6	23.24062	15.002	-7.906	239.852
Donor_4	C06-infected	IL6-Hs00174131_m1	Target	IL6
Donor_4	Control	CXCL8-Hs00174103_m1	Target	CXCL8	20.644707	13.7	0	1
Donor_4	PBA-uninfected	CXCL8-Hs00174103_m1	Target	CXCL8	25.950274	18.779	-0.711	1.63694
Donor_4	SB415286-uninfected	CXCL8-Hs00174103_m1	Target	CXCL8	26.752855	19.622	5.922	0.016493
Donor_4	C02-uninfected	CXCL8-Hs00174103_m1	Target	CXCL8	28.320417	21.175	7.475	0.00562083
Donor_4	C06-uninfected	CXCL8-Hs00174103_m1	Target	CXCL8	28.256033	21.057	7.357	0.00609989
Donor_4	MOI5-infected	CXCL8-Hs00174103_m1	Target	CXCL8	18.27672	11.005	-8.485	358.294
Donor_4	PBA-infected	CXCL8-Hs00174103_m1	Target	CXCL8	17.033192	9.795	-9.695	828.869
Donor_4	SB415286-infected	CXCL8-Hs00174103_m1	Target	CXCL8
Donor_4	C02-infected	CXCL8-Hs00174103_m1	Target	CXCL8	16.76821	8.735	-10.755	1728.13
Donor_4	C06-infected	CXCL8-Hs00174103_m1	Target	CXCL8
Donor_4	Control	CCL4-Hs99999148_m1	Target	CCL4	25.668423	18.487	0	1
Donor_4	PBA-uninfected	CCL4-Hs99999148_m1	Target	CCL4	25.222712	17.932	-0.555	1.46917
Donor_4	SB415286-uninfected	CCL4-Hs99999148_m1	Target	CCL4	24.689962	17.502	-0.985	1.97931
Donor_4	C02-uninfected	CCL4-Hs99999148_m1	Target	CCL4	26.182287	19.366	0.879	0.543744
Donor_4	C06-uninfected	CCL4-Hs99999148_m1	Target	CCL4	25.983244	18.734	0.247	0.842647
Donor_4	MOI5-infected	CCL4-Hs99999148_m1	Target	CCL4	23.257221	16.218	-2.269	4.81989
Donor_4	PBA-infected	CCL4-Hs99999148_m1	Target	CCL4	25.385073	18.479	-0.008	1.00556
Donor_4	SB415286-infected	CCL4-Hs99999148_m1	Target	CCL4	24.498442	17.142	-1.345	2.5403
Donor_4	C02-infected	CCL4-Hs99999148_m1	Target	CCL4	23.831556	16.502	-1.985	3.95863
Donor_4	C06-infected	CCL4-Hs99999148_m1	Target	CCL4	24.715378	16.746	-1.741	3.34267
Donor_4	Control	CCL5-Hs00982282_m1	Target	CCL5	22.237808	15.298	0	1
Donor_4	PBA-uninfected	CCL5-Hs00982282_m1	Target	CCL5	23.79926	16.038	0.74	0.598739
Donor_4	SB415286-uninfected	CCL5-Hs00982282_m1	Target	CCL5	23.740593	16.674	1.376	0.385286
Donor_4	C02-uninfected	CCL5-Hs00982282_m1	Target	CCL5	24.539541	17.734	2.436	0.184795
Donor_4	C06-uninfected	CCL5-Hs00982282_m1	Target	CCL5	23.536087	16.214	0.916	0.529976
Donor_4	MOI5-infected	CCL5-Hs00982282_m1	Target	CCL5	19.235504	11.95	-3.348	10.1824
Donor_4	PBA-infected	CCL5-Hs00982282_m1	Target	CCL5	20.72938	13.586	-1.712	3.27615
Donor_4	SB415286-infected	CCL5-Hs00982282_m1	Target	CCL5	20.903984	13.054	-2.244	4.73709
Donor_4	C02-infected	CCL5-Hs00982282_m1	Target	CCL5	20.345655	12.754	-2.544	5.83204
Donor_4	C06-infected	CCL5-Hs00982282_m1	Target	CCL5	20.800161	13.195	-2.103	4.29602
Donor_4	Control	SOCS3-Hs02330328_s1	Target	SOCS3	27.71946	20.813	0	1
Donor_4	PBA-uninfected	SOCS3-Hs02330328_s1	Target	SOCS3	30.067495	22.336	1.523	0.347962
Donor_4	SB415286-uninfected	SOCS3-Hs02330328_s1	Target	SOCS3	29.387306	22.248	1.435	0.369847
Donor_4	C02-uninfected	SOCS3-Hs02330328_s1	Target	SOCS3	29.46163	22.889	2.076	0.237171
Donor_4	C06-uninfected	SOCS3-Hs02330328_s1	Target	SOCS3	29.95734	22.457	1.644	0.319968
Donor_4	MOI5-infected	SOCS3-Hs02330328_s1	Target	SOCS3	22.842049	15.57	-5.243	37.8704
Donor_4	PBA-infected	SOCS3-Hs02330328_s1	Target	SOCS3	23.30458	16.456	-4.357	20.4922
Donor_4	SB415286-infected	SOCS3-Hs02330328_s1	Target	SOCS3	24.334782	16.696	-4.117	17.3516
Donor_4	C02-infected	SOCS3-Hs02330328_s1	Target	SOCS3	24.773941	16.857	-3.956	15.5194
Donor_4	C06-infected	SOCS3-Hs02330328_s1	Target	SOCS3	23.893515	16.246	-4.567	23.703
Donor_4	Control	PTGS2-Hs00153133_m1	Target	PTGS2	24.709349	17.598	0	1
Donor_4	PBA-uninfected	PTGS2-Hs00153133_m1	Target	PTGS2	28.290194	20.769	3.171	0.111028
Donor_4	SB415286-uninfected	PTGS2-Hs00153133_m1	Target	PTGS2	27.822939	20.607	3.009	0.124223
Donor_4	C02-uninfected	PTGS2-Hs00153133_m1	Target	PTGS2	28.587181	21.893	4.295	0.050942
Donor_4	C06-uninfected	PTGS2-Hs00153133_m1	Target	PTGS2	28.552887	21.109	3.511	0.087717
Donor_4	MOI5-infected	PTGS2-Hs00153133_m1	Target	PTGS2	21.204403	13.986	-3.612	12.227
Donor_4	PBA-infected	PTGS2-Hs00153133_m1	Target	PTGS2	22.854908	15.868	-1.73	3.31728
Donor_4	SB415286-infected	PTGS2-Hs00153133_m1	Target	PTGS2	25.667017	17.993	0.395	0.760489
Donor_4	C02-infected	PTGS2-Hs00153133_m1	Target	PTGS2	24.364477	16.678	-0.92	1.89212
Donor_4	C06-infected	PTGS2-Hs00153133_m1	Target	PTGS2	24.262726	16.7	-0.898	1.86348
Donor_4	Control	IL10-Hs00961622_m1	Target	IL10	25.075066	18.061	0	1
Donor_4	PBA-uninfected	IL10-Hs00961622_m1	Target	IL10	24.375454	16.788	-1.273	2.41664
Donor_4	SB415286-uninfected	IL10-Hs00961622_m1	Target	IL10	24.930109	17.675	-0.386	1.30677
Donor_4	C02-uninfected	IL10-Hs00961622_m1	Target	IL10	25.42549	18.474	0.413	0.75106
Donor_4	C06-uninfected	IL10-Hs00961622_m1	Target	IL10	25.0729	17.705	-0.356	1.27987
Donor_4	MOI5-infected	IL10-Hs00961622_m1	Target	IL10	27.117764	20.075	2.014	0.247586
Donor_4	PBA-infected	IL10-Hs00961622_m1	Target	IL10	28.432013	21.283	3.222	0.107172
Donor_4	SB415286-infected	IL10-Hs00961622_m1	Target	IL10	24.262571	16.646	-1.415	2.6666
Donor_4	C02-infected	IL10-Hs00961622_m1	Target	IL10	25.360083	17.829	-0.232	1.17446
Donor_4	C06-infected	IL10-Hs00961622_m1	Target	IL10	25.58568	18.034	-0.027	1.01889
Donor_4	Control	NFKB1-Hs00765730_m1	Target	NFKB1	25.265219	18.187	0	1
Donor_4	PBA-uninfected	NFKB1-Hs00765730_m1	Target	NFKB1	24.82807	17.503	-0.684	1.60659
Donor_4	SB415286-uninfected	NFKB1-Hs00765730_m1	Target	NFKB1	25.41849	18.294	0.107	0.928517
Donor_4	C02-uninfected	NFKB1-Hs00765730_m1	Target	NFKB1	25.495975	18.653	0.466	0.723969
Donor_4	C06-uninfected	NFKB1-Hs00765730_m1	Target	NFKB1	25.478502	18.033	-0.154	1.11265
Donor_4	MOI5-infected	NFKB1-Hs00765730_m1	Target	NFKB1	24.168797	16.922	-1.265	2.40327
Donor_4	PBA-infected	NFKB1-Hs00765730_m1	Target	NFKB1	25.180195	18.157	-0.03	1.02101
Donor_4	SB415286-infected	NFKB1-Hs00765730_m1	Target	NFKB1	25.5631	17.835	-0.352	1.27633
Donor_4	C02-infected	NFKB1-Hs00765730_m1	Target	NFKB1	24.65432	17.16	-1.027	2.03778
Donor_4	C06-infected	NFKB1-Hs00765730_m1	Target	NFKB1	25.384636	17.635	-0.552	1.46612
Donor_4	Control	CAMP-Hs00189038_m1	Target	CAMP	31.098658	24.156	0	1
Donor_4	PBA-uninfected	CAMP-Hs00189038_m1	Target	CAMP	32.202038	25.419	1.263	0.416677
Donor_4	SB415286-uninfected	CAMP-Hs00189038_m1	Target	CAMP	31.000292	23.987	-0.169	1.12428
Donor_4	C02-uninfected	CAMP-Hs00189038_m1	Target	CAMP	32.036133	25.168	1.012	0.495858
Donor_4	C06-uninfected	CAMP-Hs00189038_m1	Target	CAMP	31.623922	24.3	0.144	0.905006
Donor_4	MOI5-infected	CAMP-Hs00189038_m1	Target	CAMP	31.981253	24.983	0.827	0.5637
Donor_4	PBA-infected	CAMP-Hs00189038_m1	Target	CAMP	30.38528	23.28	-0.876	1.83528
Donor_4	SB415286-infected	CAMP-Hs00189038_m1	Target	CAMP	31.664316	23.843	-0.313	1.24229
Donor_4	C02-infected	CAMP-Hs00189038_m1	Target	CAMP	30.457235	23.215	-0.941	1.91986
Donor_4	C06-infected	CAMP-Hs00189038_m1	Target	CAMP	32.101124	24.513	0.357	0.780786
Donor_4	Control	TLR2-Hs02621280_s1	Target	TLR2	26.576834	19.595	0	1
Donor_4	PBA-uninfected	TLR2-Hs02621280_s1	Target	TLR2	25.902157	18.302	-1.293	2.45037
Donor_4	SB415286-uninfected	TLR2-Hs02621280_s1	Target	TLR2	26.600605	19.477	-0.118	1.08523
Donor_4	C02-uninfected	TLR2-Hs02621280_s1	Target	TLR2	27.070967	20.182	0.587	0.665726
Donor_4	C06-uninfected	TLR2-Hs02621280_s1	Target	TLR2	27.00983	19.904	0.309	0.807201
Donor_4	MOI5-infected	TLR2-Hs02621280_s1	Target	TLR2	24.349205	17.168	-2.427	5.37774
Donor_4	PBA-infected	TLR2-Hs02621280_s1	Target	TLR2	25.104633	18.221	-1.374	2.59188
Donor_4	SB415286-infected	TLR2-Hs02621280_s1	Target	TLR2	25.685507	17.9	-1.695	3.23777
Donor_4	C02-infected	TLR2-Hs02621280_s1	Target	TLR2	25.355137	17.786	-1.809	3.50399
Donor_4	C06-infected	TLR2-Hs02621280_s1	Target	TLR2	24.825693	17.232	-2.363	5.14439
Donor_4	Control	CCL2-Hs00234140_m1	Target	CCL2	21.081692	14.011	0	1
Donor_4	PBA-uninfected	CCL2-Hs00234140_m1	Target	CCL2	21.212194	13.949	-0.062	1.04391
Donor_4	SB415286-uninfected	CCL2-Hs00234140_m1	Target	CCL2	19.235004	12.312	-1.699	3.24676
Donor_4	C02-uninfected	CCL2-Hs00234140_m1	Target	CCL2	20.982388	14.135	0.124	0.91764
Donor_4	C06-uninfected	CCL2-Hs00234140_m1	Target	CCL2	20.451838	13.286	-0.725	1.6529
Donor_4	MOI5-infected	CCL2-Hs00234140_m1	Target	CCL2	23.444157	16.393	2.382	0.191843
Donor_4	PBA-infected	CCL2-Hs00234140_m1	Target	CCL2	29.300919	22.325	8.314	0.00314222
Donor_4	SB415286-infected	CCL2-Hs00234140_m1	Target	CCL2	19.487793	11.989	-2.022	4.06146
Donor_4	C02-infected	CCL2-Hs00234140_m1	Target	CCL2	20.557716	13.106	-0.905	1.87254
Donor_4	C06-infected	CCL2-Hs00234140_m1	Target	CCL2	20.533566	12.936	-1.075	2.10672
Donor_4	Control	NOS2-Hs01075529_m1	Target	NOS2	Undetermined	28.793	0	1
Donor_4	PBA-uninfected	NOS2-Hs01075529_m1	Target	NOS2
Donor_4	SB415286-uninfected	NOS2-Hs01075529_m1	Target	NOS2	35.6921	28.733	-0.06	1.04247
Donor_4	C02-uninfected	NOS2-Hs01075529_m1	Target	NOS2	Undetermined	29.137	0.344	0.787854
Donor_4	C06-uninfected	NOS2-Hs01075529_m1	Target	NOS2	35.1779	27.915	-0.878	1.83783
Donor_4	MOI5-infected	NOS2-Hs01075529_m1	Target	NOS2	36.436043	28.289	-0.504	1.41814
Donor_4	PBA-infected	NOS2-Hs01075529_m1	Target	NOS2	34.705036	27.253	-1.54	2.90795
Donor_4	SB415286-infected	NOS2-Hs01075529_m1	Target	NOS2	34.9006	27.323	-1.47	2.77022
Donor_4	C02-infected	NOS2-Hs01075529_m1	Target	NOS2	34.2938	26.832	-1.961	3.89332
Donor_4	C06-infected	NOS2-Hs01075529_m1	Target	NOS2	35.8876	28.385	-0.408	1.32685
Donor_4	Control	CYBB-Hs00166163_m1	Target	CYBB	19.056047	12.1	0	1
Donor_4	PBA-uninfected	CYBB-Hs00166163_m1	Target	CYBB	19.250935	11.786	-0.314	1.24315
Donor_4	SB415286-uninfected	CYBB-Hs00166163_m1	Target	CYBB	19.557888	12.411	0.311	0.806083
Donor_4	C02-uninfected	CYBB-Hs00166163_m1	Target	CYBB	19.5653	12.853	0.753	0.593368
Donor_4	C06-uninfected	CYBB-Hs00166163_m1	Target	CYBB	19.474916	12.19	0.09	0.939523
Donor_4	MOI5-infected	CYBB-Hs00166163_m1	Target	CYBB	18.859877	11.712	-0.388	1.30858
Donor_4	PBA-infected	CYBB-Hs00166163_m1	Target	CYBB	20.73633	13.833	1.733	0.300826
Donor_4	SB415286-infected	CYBB-Hs00166163_m1	Target	CYBB	19.471884	11.828	-0.272	1.20748
Donor_4	C02-infected	CYBB-Hs00166163_m1	Target	CYBB	19.21971	11.554	-0.546	1.46003
Donor_4	C06-infected	CYBB-Hs00166163_m1	Target	CYBB	19.543564	11.988	-0.112	1.08073
Donor_4	Control	S100A9-Hs00610058_m1	Target	S100A9	21.577473	14.807	0	1
Donor_4	PBA-uninfected	S100A9-Hs00610058_m1	Target	S100A9	22.106321	14.374	-0.433	1.35004
Donor_4	SB415286-uninfected	S100A9-Hs00610058_m1	Target	S100A9	21.433004	14.606	-0.201	1.14949
Donor_4	C02-uninfected	S100A9-Hs00610058_m1	Target	S100A9	21.410648	14.874	0.067	0.954621
Donor_4	C06-uninfected	S100A9-Hs00610058_m1	Target	S100A9	22.073196	14.779	-0.028	1.0196
Donor_4	MOI5-infected	S100A9-Hs00610058_m1	Target	S100A9	20.96768	13.702	-1.105	2.15099
Donor_4	PBA-infected	S100A9-Hs00610058_m1	Target	S100A9	20.525812	13.442	-1.365	2.57576
Donor_4	SB415286-infected	S100A9-Hs00610058_m1	Target	S100A9	20.891521	13.177	-1.63	3.09513
Donor_4	C02-infected	S100A9-Hs00610058_m1	Target	S100A9	20.16461	12.637	-2.17	4.50023
Donor_4	C06-infected	S100A9-Hs00610058_m1	Target	S100A9	19.474752	11.992	-2.815	7.03719
Donor_4	Control	NLRP3-Hs00918082_m1	Target	NLRP3	25.237139	18.287	0	1
Donor_4	PBA-uninfected	NLRP3-Hs00918082_m1	Target	NLRP3	24.260277	16.894	-1.393	2.62624
Donor_4	SB415286-uninfected	NLRP3-Hs00918082_m1	Target	NLRP3	25.51196	18.496	0.209	0.865137
Donor_4	C02-uninfected	NLRP3-Hs00918082_m1	Target	NLRP3	25.903236	19.029	0.742	0.59791
Donor_4	C06-uninfected	NLRP3-Hs00918082_m1	Target	NLRP3	25.55812	18.377	0.09	0.939523
Donor_4	MOI5-infected	NLRP3-Hs00918082_m1	Target	NLRP3	24.041855	16.853	-1.434	2.70195
Donor_4	PBA-infected	NLRP3-Hs00918082_m1	Target	NLRP3	24.870886	17.908	-0.379	1.30044
Donor_4	SB415286-infected	NLRP3-Hs00918082_m1	Target	NLRP3	25.66884	18.096	-0.191	1.14155
Donor_4	C02-infected	NLRP3-Hs00918082_m1	Target	NLRP3	25.067404	17.423	-0.864	1.82008
Donor_4	C06-infected	NLRP3-Hs00918082_m1	Target	NLRP3	24.976414	17.404	-0.883	1.84421
Donor_4	Control	NFE2L2-Hs00975961_g1	Target	NFE2L2	21.985384	15.105	0	1
Donor_4	PBA-uninfected	NFE2L2-Hs00975961_g1	Target	NFE2L2	21.893955	14.417	-0.688	1.61105
Donor_4	SB415286-uninfected	NFE2L2-Hs00975961_g1	Target	NFE2L2	22.3828	15.451	0.346	0.786762
Donor_4	C02-uninfected	NFE2L2-Hs00975961_g1	Target	NFE2L2	21.888897	15.382	0.277	0.825305
Donor_4	C06-uninfected	NFE2L2-Hs00975961_g1	Target	NFE2L2	22.561161	15.176	0.071	0.951978
Donor_4	MOI5-infected	NFE2L2-Hs00975961_g1	Target	NFE2L2	21.464436	14.463	-0.642	1.56049
Donor_4	PBA-infected	NFE2L2-Hs00975961_g1	Target	NFE2L2	22.545507	15.544	0.439	0.737646
Donor_4	SB415286-infected	NFE2L2-Hs00975961_g1	Target	NFE2L2	22.44739	14.861	-0.244	1.18427
Donor_4	C02-infected	NFE2L2-Hs00975961_g1	Target	NFE2L2	22.34803	14.758	-0.347	1.27191
Donor_4	C06-infected	NFE2L2-Hs00975961_g1	Target	NFE2L2	22.407858	14.922	-0.183	1.13524
Donor_4	Control	TMEM173-Hs00736955_g1	Target	TMEM173	25.343685	18.458	0	1
Donor_4	PBA-uninfected	TMEM173-Hs00736955_g1	Target	TMEM173	25.43663	17.918	-0.54	1.45397
Donor_4	SB415286-uninfected	TMEM173-Hs00736955_g1	Target	TMEM173	26.069128	19.145	0.687	0.621144
Donor_4	C02-uninfected	TMEM173-Hs00736955_g1	Target	TMEM173	25.130535	18.668	0.21	0.864537
Donor_4	C06-uninfected	TMEM173-Hs00736955_g1	Target	TMEM173	25.775656	18.456	-0.002	1.00139
Donor_4	MOI5-infected	TMEM173-Hs00736955_g1	Target	TMEM173	24.717197	17.594	-0.864	1.82008
Donor_4	PBA-infected	TMEM173-Hs00736955_g1	Target	TMEM173	25.610695	18.681	0.223	0.856782
Donor_4	SB415286-infected	TMEM173-Hs00736955_g1	Target	TMEM173	25.20236	17.762	-0.696	1.62001
Donor_4	C02-infected	TMEM173-Hs00736955_g1	Target	TMEM173	25.578068	17.889	-0.569	1.48349
Donor_4	C06-infected	TMEM173-Hs00736955_g1	Target	TMEM173	25.285837	17.69	-0.768	1.70291
Donor_4	Control	TREM2-Hs00219132_m1	Target	TREM2	21.74492	14.783	0	1
Donor_4	PBA-uninfected	TREM2-Hs00219132_m1	Target	TREM2	21.97224	14.554	-0.229	1.17202
Donor_4	SB415286-uninfected	TREM2-Hs00219132_m1	Target	TREM2	21.881956	14.809	0.026	0.98214
Donor_4	C02-uninfected	TREM2-Hs00219132_m1	Target	TREM2	21.258959	14.656	-0.127	1.09202
Donor_4	C06-uninfected	TREM2-Hs00219132_m1	Target	TREM2	21.68406	14.376	-0.407	1.32593
Donor_4	MOI5-infected	TREM2-Hs00219132_m1	Target	TREM2	23.98321	16.936	2.153	0.224845
Donor_4	PBA-infected	TREM2-Hs00219132_m1	Target	TREM2	24.111792	17.154	2.371	0.193312
Donor_4	SB415286-infected	TREM2-Hs00219132_m1	Target	TREM2	23.656298	16.023	1.24	0.423373
Donor_4	C02-infected	TREM2-Hs00219132_m1	Target	TREM2	23.640541	15.94	1.157	0.448444
Donor_4	C06-infected	TREM2-Hs00219132_m1	Target	TREM2	23.442617	15.684	0.901	0.535515
Donor_4	Control	ATG7-Hs00893766_m1	Target	ATG7	22.71262	15.925	0	1
Donor_4	PBA-uninfected	ATG7-Hs00893766_m1	Target	ATG7	22.659077	15.308	-0.617	1.53368
Donor_4	SB415286-uninfected	ATG7-Hs00893766_m1	Target	ATG7	23.116842	16.063	0.138	0.908778
Donor_4	C02-uninfected	ATG7-Hs00893766_m1	Target	ATG7	22.380178	15.748	-0.177	1.13053
Donor_4	C06-uninfected	ATG7-Hs00893766_m1	Target	ATG7	23.262709	15.946	0.021	0.985549
Donor_4	MOI5-infected	ATG7-Hs00893766_m1	Target	ATG7	24.422668	17.141	1.216	0.430475
Donor_4	PBA-infected	ATG7-Hs00893766_m1	Target	ATG7	24.144976	17.309	1.384	0.383155
Donor_4	SB415286-infected	ATG7-Hs00893766_m1	Target	ATG7	23.9782	16.364	0.439	0.737646
Donor_4	C02-infected	ATG7-Hs00893766_m1	Target	ATG7	23.863403	16.084	0.159	0.895646
Donor_4	C06-infected	ATG7-Hs00893766_m1	Target	ATG7	24.006763	16.464	0.539	0.688248
Donor_4	Control	ATG14-Hs00208732_m1	Target	ATG14	26.61274	19.806	0	1
Donor_4	PBA-uninfected	ATG14-Hs00208732_m1	Target	ATG14	26.172735	18.875	-0.931	1.9066
Donor_4	SB415286-uninfected	ATG14-Hs00208732_m1	Target	ATG14	26.937809	20.01	0.204	0.86814
Donor_4	C02-uninfected	ATG14-Hs00208732_m1	Target	ATG14	26.97544	20.212	0.406	0.754713
Donor_4	C06-uninfected	ATG14-Hs00208732_m1	Target	ATG14	27.143877	19.879	0.073	0.950659
Donor_4	MOI5-infected	ATG14-Hs00208732_m1	Target	ATG14	26.899632	19.747	-0.059	1.04174
Donor_4	PBA-infected	ATG14-Hs00208732_m1	Target	ATG14	27.285187	20.231	0.425	0.744839
Donor_4	SB415286-infected	ATG14-Hs00208732_m1	Target	ATG14	27.326698	19.694	-0.112	1.08073
Donor_4	C02-infected	ATG14-Hs00208732_m1	Target	ATG14	26.929419	19.341	-0.465	1.38032
Donor_4	C06-infected	ATG14-Hs00208732_m1	Target	ATG14	27.222847	19.674	-0.132	1.09581
Donor_4	Control	BECN1-Hs01007018_m1	Target	BECN1	23.726276	16.789	0	1
Donor_4	PBA-uninfected	BECN1-Hs01007018_m1	Target	BECN1	23.604593	16.192	-0.597	1.51257
Donor_4	SB415286-uninfected	BECN1-Hs01007018_m1	Target	BECN1	23.716478	16.702	-0.087	1.06216
Donor_4	C02-uninfected	BECN1-Hs01007018_m1	Target	BECN1	23.828863	17.025	0.236	0.849096
Donor_4	C06-uninfected	BECN1-Hs01007018_m1	Target	BECN1	23.769138	16.528	-0.261	1.19831
Donor_4	MOI5-infected	BECN1-Hs01007018_m1	Target	BECN1	23.973896	16.681	-0.108	1.07773
Donor_4	PBA-infected	BECN1-Hs01007018_m1	Target	BECN1	24.576063	17.576	0.787	0.579548
Donor_4	SB415286-infected	BECN1-Hs01007018_m1	Target	BECN1	23.912048	16.355	-0.434	1.35097
Donor_4	C02-infected	BECN1-Hs01007018_m1	Target	BECN1	23.878187	16.275	-0.514	1.428
Donor_4	C06-infected	BECN1-Hs01007018_m1	Target	BECN1	24.214844	16.597	-0.192	1.14235

## Sheet: Donor 3
Donor	Treatment	Detector	Task	Gene_ID	Ct	Avg Delta Ct	DDct	Fold_change
Donor_5	Cells_Controls	18S-Hs99999901_s1	Endogenous Control	18S	7.6154304
Donor_5	PBA-uninfected	18S-Hs99999901_s1	Endogenous Control	18S	6.5069222
Donor_5	SB415286-uninfected	18S-Hs99999901_s1	Endogenous Control	18S
Donor_5	C02-uninfected	18S-Hs99999901_s1	Endogenous Control	18S	7.3626914
Donor_5	C06-uninfected	18S-Hs99999901_s1	Endogenous Control	18S
Donor_5	MOI5-infected	18S-Hs99999901_s1	Endogenous Control	18S	7.645782
Donor_5	PBA-infected	18S-Hs99999901_s1	Endogenous Control	18S	7.0069623
Donor_5	SB415286-infected	18S-Hs99999901_s1	Endogenous Control	18S	7.2392406
Donor_5	C02-infected	18S-Hs99999901_s1	Endogenous Control	18S	7.1950564
Donor_5	C06-infected	18S-Hs99999901_s1	Endogenous Control	18S	6.786575
Donor_5	Control	IL1B-Hs01555410_m1	Target	IL1B	27.256708	19.809	0	1
Donor_5	PBA-uninfected	IL1B-Hs01555410_m1	Target	IL1B	25.25773	18.795	-1.014	2.0195
Donor_5	SB415286-uninfected	IL1B-Hs01555410_m1	Target	IL1B
Donor_5	C02-uninfected	IL1B-Hs01555410_m1	Target	IL1B	27.22041	19.867	0.058	0.960595
Donor_5	C06-uninfected	IL1B-Hs01555410_m1	Target	IL1B
Donor_5	MOI5-infected	IL1B-Hs01555410_m1	Target	IL1B	18.995573	11.68	-8.129	279.945
Donor_5	PBA-infected	IL1B-Hs01555410_m1	Target	IL1B	16.8774	9.559	-10.25	1217.75
Donor_5	SB415286-infected	IL1B-Hs01555410_m1	Target	IL1B	20.03055	12.844	-6.965	124.932
Donor_5	C02-infected	IL1B-Hs01555410_m1	Target	IL1B	18.974886	11.72	-8.089	272.29
Donor_5	C06-infected	IL1B-Hs01555410_m1	Target	IL1B	17.88955	10.98	-8.829	454.772
Donor_5	Control	TNF-Hs00174128_m1	Target	TNF	26.659342	19.453	0	1
Donor_5	PBA-uninfected	TNF-Hs00174128_m1	Target	TNF	29.103033	21.992	2.539	0.172062
Donor_5	SB415286-uninfected	TNF-Hs00174128_m1	Target	TNF
Donor_5	C02-uninfected	TNF-Hs00174128_m1	Target	TNF	26.26581	18.847	-0.606	1.52203
Donor_5	C06-uninfected	TNF-Hs00174128_m1	Target	TNF
Donor_5	MOI5-infected	TNF-Hs00174128_m1	Target	TNF	23.418386	15.376	-4.077	16.8772
Donor_5	PBA-infected	TNF-Hs00174128_m1	Target	TNF	25.073912	17.694	-1.759	3.38463
Donor_5	SB415286-infected	TNF-Hs00174128_m1	Target	TNF	23.727333	16.326	-3.127	8.73616
Donor_5	C02-infected	TNF-Hs00174128_m1	Target	TNF	22.674156	15.663	-3.79	13.8326
Donor_5	C06-infected	TNF-Hs00174128_m1	Target	TNF	22.117123	15.297	-4.156	17.8271
Donor_5	Control	IL6-Hs00174131_m1	Target	IL6	31.26889	24.303	0	1
Donor_5	PBA-uninfected	IL6-Hs00174131_m1	Target	IL6	32.458015	25.044	0.741	0.598324
Donor_5	SB415286-uninfected	IL6-Hs00174131_m1	Target	IL6
Donor_5	C02-uninfected	IL6-Hs00174131_m1	Target	IL6	30.411776	23.075	-1.228	2.34242
Donor_5	C06-uninfected	IL6-Hs00174131_m1	Target	IL6
Donor_5	MOI5-infected	IL6-Hs00174131_m1	Target	IL6	26.425152	18.009	-6.294	78.4662
Donor_5	PBA-infected	IL6-Hs00174131_m1	Target	IL6	27.357368	19.92	-4.383	20.8648
Donor_5	SB415286-infected	IL6-Hs00174131_m1	Target	IL6	25.008085	17.719	-6.584	95.936
Donor_5	C02-infected	IL6-Hs00174131_m1	Target	IL6	25.005396	17.989	-6.314	79.5616
Donor_5	C06-infected	IL6-Hs00174131_m1	Target	IL6	24.054907	17.423	-6.88	117.784
Donor_5	Control	CXCL8-Hs00174103_m1	Target	CXCL8	28.405596	20.597	0	1
Donor_5	PBA-uninfected	CXCL8-Hs00174103_m1	Target	CXCL8	26.665703	19.575	-1.022	2.03073
Donor_5	SB415286-uninfected	CXCL8-Hs00174103_m1	Target	CXCL8
Donor_5	C02-uninfected	CXCL8-Hs00174103_m1	Target	CXCL8	28.526516	21.143	0.546	0.684916
Donor_5	C06-uninfected	CXCL8-Hs00174103_m1	Target	CXCL8
Donor_5	MOI5-infected	CXCL8-Hs00174103_m1	Target	CXCL8	19.834347	11.798	-8.799	445.413
Donor_5	PBA-infected	CXCL8-Hs00174103_m1	Target	CXCL8	16.000761	8.784	-11.813	3598.05
Donor_5	SB415286-infected	CXCL8-Hs00174103_m1	Target	CXCL8	19.968893	12.843	-7.754	215.867
Donor_5	C02-infected	CXCL8-Hs00174103_m1	Target	CXCL8	18.760258	11.644	-8.953	495.589
Donor_5	C06-infected	CXCL8-Hs00174103_m1	Target	CXCL8	17.542858	10.813	-9.784	881.612
Donor_5	Control	CCL4-Hs99999148_m1	Target	CCL4	25.957674	18.515	0	1
Donor_5	PBA-uninfected	CCL4-Hs99999148_m1	Target	CCL4	26.46413	19.8	1.285	0.410371
Donor_5	SB415286-uninfected	CCL4-Hs99999148_m1	Target	CCL4
Donor_5	C02-uninfected	CCL4-Hs99999148_m1	Target	CCL4	25.8506	18.492	-0.023	1.01607
Donor_5	C06-uninfected	CCL4-Hs99999148_m1	Target	CCL4
Donor_5	MOI5-infected	CCL4-Hs99999148_m1	Target	CCL4	22.745768	15.019	-3.496	11.2824
Donor_5	PBA-infected	CCL4-Hs99999148_m1	Target	CCL4	22.626059	15.216	-3.299	9.84233
Donor_5	SB415286-infected	CCL4-Hs99999148_m1	Target	CCL4	22.6213	15.382	-3.133	8.77257
Donor_5	C02-infected	CCL4-Hs99999148_m1	Target	CCL4	22.0688	14.746	-3.769	13.6327
Donor_5	C06-infected	CCL4-Hs99999148_m1	Target	CCL4	21.4639	14.691	-3.824	14.1625
Donor_5	Control	CCL5-Hs00982282_m1	Target	CCL5	23.9601	16.199	0	1
Donor_5	PBA-uninfected	CCL5-Hs00982282_m1	Target	CCL5	24.217705	17.135	0.936	0.52268
Donor_5	SB415286-uninfected	CCL5-Hs00982282_m1	Target	CCL5
Donor_5	C02-uninfected	CCL5-Hs00982282_m1	Target	CCL5	23.38672	15.973	-0.226	1.16959
Donor_5	C06-uninfected	CCL5-Hs00982282_m1	Target	CCL5
Donor_5	MOI5-infected	CCL5-Hs00982282_m1	Target	CCL5	18.097523	10.402	-5.797	55.5995
Donor_5	PBA-infected	CCL5-Hs00982282_m1	Target	CCL5	18.251286	11.098	-5.101	34.3205
Donor_5	SB415286-infected	CCL5-Hs00982282_m1	Target	CCL5	19.20856	12.021	-4.178	18.101
Donor_5	C02-infected	CCL5-Hs00982282_m1	Target	CCL5	18.379425	11.189	-5.01	32.2226
Donor_5	C06-infected	CCL5-Hs00982282_m1	Target	CCL5	17.775572	10.925	-5.274	38.693
Donor_5	Control	SOCS3-Hs02330328_s1	Target	SOCS3	29.785128	21.956	0	1
Donor_5	PBA-uninfected	SOCS3-Hs02330328_s1	Target	SOCS3	28.090462	20.833	-1.123	2.17799
Donor_5	SB415286-uninfected	SOCS3-Hs02330328_s1	Target	SOCS3
Donor_5	C02-uninfected	SOCS3-Hs02330328_s1	Target	SOCS3	29.256668	21.925	-0.031	1.02172
Donor_5	C06-uninfected	SOCS3-Hs02330328_s1	Target	SOCS3
Donor_5	MOI5-infected	SOCS3-Hs02330328_s1	Target	SOCS3	22.22857	14.554	-7.402	169.131
Donor_5	PBA-infected	SOCS3-Hs02330328_s1	Target	SOCS3	21.462236	14.472	-7.484	179.023
Donor_5	SB415286-infected	SOCS3-Hs02330328_s1	Target	SOCS3	22.908396	15.595	-6.361	82.1962
Donor_5	C02-infected	SOCS3-Hs02330328_s1	Target	SOCS3	22.094267	14.998	-6.958	124.327
Donor_5	C06-infected	SOCS3-Hs02330328_s1	Target	SOCS3	21.579716	14.934	-7.022	129.967
Donor_5	Control	PTGS2-Hs00153133_m1	Target	PTGS2	27.987635	20.5	0	1
Donor_5	PBA-uninfected	PTGS2-Hs00153133_m1	Target	PTGS2	27.896801	20.728	0.228	0.853818
Donor_5	SB415286-uninfected	PTGS2-Hs00153133_m1	Target	PTGS2
Donor_5	C02-uninfected	PTGS2-Hs00153133_m1	Target	PTGS2	28.479362	21.161	0.661	0.63244
Donor_5	C06-uninfected	PTGS2-Hs00153133_m1	Target	PTGS2
Donor_5	MOI5-infected	PTGS2-Hs00153133_m1	Target	PTGS2	19.353018	11.633	-8.867	466.91
Donor_5	PBA-infected	PTGS2-Hs00153133_m1	Target	PTGS2	19.181412	11.821	-8.679	409.864
Donor_5	SB415286-infected	PTGS2-Hs00153133_m1	Target	PTGS2	21.46092	14.356	-6.144	70.7177
Donor_5	C02-infected	PTGS2-Hs00153133_m1	Target	PTGS2	19.955294	13.043	-7.457	175.704
Donor_5	C06-infected	PTGS2-Hs00153133_m1	Target	PTGS2	18.996176	12.382	-8.118	277.819
Donor_5	Control	IL10-Hs00961622_m1	Target	IL10	24.673882	17.127	0	1
Donor_5	PBA-uninfected	IL10-Hs00961622_m1	Target	IL10	24.665522	17.636	0.509	0.702709
Donor_5	SB415286-uninfected	IL10-Hs00961622_m1	Target	IL10
Donor_5	C02-uninfected	IL10-Hs00961622_m1	Target	IL10	25.2594	17.956	0.829	0.562919
Donor_5	C06-uninfected	IL10-Hs00961622_m1	Target	IL10
Donor_5	MOI5-infected	IL10-Hs00961622_m1	Target	IL10	27.796398	19.865	2.738	0.149892
Donor_5	PBA-infected	IL10-Hs00961622_m1	Target	IL10	28.559584	21.303	4.176	0.0553221
Donor_5	SB415286-infected	IL10-Hs00961622_m1	Target	IL10	25.3026	18.312	1.185	0.439825
Donor_5	C02-infected	IL10-Hs00961622_m1	Target	IL10	26.2465	19.288	2.161	0.223601
Donor_5	C06-infected	IL10-Hs00961622_m1	Target	IL10	26.0558	19.192	2.065	0.238986
Donor_5	Control	NFKB1-Hs00765730_m1	Target	NFKB1	24.70439	17.383	0	1
Donor_5	PBA-uninfected	NFKB1-Hs00765730_m1	Target	NFKB1	24.596584	17.835	0.452	0.731029
Donor_5	SB415286-uninfected	NFKB1-Hs00765730_m1	Target	NFKB1
Donor_5	C02-uninfected	NFKB1-Hs00765730_m1	Target	NFKB1	25.173004	17.896	0.513	0.700764
Donor_5	C06-uninfected	NFKB1-Hs00765730_m1	Target	NFKB1
Donor_5	MOI5-infected	NFKB1-Hs00765730_m1	Target	NFKB1	23.143476	15.169	-2.214	4.6396
Donor_5	PBA-infected	NFKB1-Hs00765730_m1	Target	NFKB1	22.649542	15.469	-1.914	3.76853
Donor_5	SB415286-infected	NFKB1-Hs00765730_m1	Target	NFKB1	23.781307	16.644	-0.739	1.66902
Donor_5	C02-infected	NFKB1-Hs00765730_m1	Target	NFKB1	23.327284	16.358	-1.025	2.03496
Donor_5	C06-infected	NFKB1-Hs00765730_m1	Target	NFKB1	22.718302	15.969	-1.414	2.66475
Donor_5	Control	CAMP-Hs00189038_m1	Target	CAMP	30.681585	23.213	0	1
Donor_5	PBA-uninfected	CAMP-Hs00189038_m1	Target	CAMP	30.119303	23.606	0.393	0.761544
Donor_5	SB415286-uninfected	CAMP-Hs00189038_m1	Target	CAMP
Donor_5	C02-uninfected	CAMP-Hs00189038_m1	Target	CAMP	31.319016	24.176	0.963	0.512989
Donor_5	C06-uninfected	CAMP-Hs00189038_m1	Target	CAMP
Donor_5	MOI5-infected	CAMP-Hs00189038_m1	Target	CAMP	33.50005	25.884	2.671	0.157018
Donor_5	PBA-infected	CAMP-Hs00189038_m1	Target	CAMP	33.584797	26.221	3.008	0.124309
Donor_5	SB415286-infected	CAMP-Hs00189038_m1	Target	CAMP	33.916634	26.823	3.61	0.0818996
Donor_5	C02-infected	CAMP-Hs00189038_m1	Target	CAMP	34.232124	28.023	4.81	0.0356489
Donor_5	C06-infected	CAMP-Hs00189038_m1	Target	CAMP	35.06043	28.287	5.074	0.0296875
Donor_5	Control	TLR2-Hs02621280_s1	Target	TLR2	26.071604	18.663	0	1
Donor_5	PBA-uninfected	TLR2-Hs02621280_s1	Target	TLR2	26.014935	18.942	0.279	0.824162
Donor_5	SB415286-uninfected	TLR2-Hs02621280_s1	Target	TLR2
Donor_5	C02-uninfected	TLR2-Hs02621280_s1	Target	TLR2	26.767921	19.332	0.669	0.628942
Donor_5	C06-uninfected	TLR2-Hs02621280_s1	Target	TLR2
Donor_5	MOI5-infected	TLR2-Hs02621280_s1	Target	TLR2	25.783728	18.065	-0.598	1.51362
Donor_5	PBA-infected	TLR2-Hs02621280_s1	Target	TLR2	23.785513	16.793	-1.87	3.65533
Donor_5	SB415286-infected	TLR2-Hs02621280_s1	Target	TLR2	25.458265	18.221	-0.442	1.35849
Donor_5	C02-infected	TLR2-Hs02621280_s1	Target	TLR2	24.952787	17.973	-0.69	1.61328
Donor_5	C06-infected	TLR2-Hs02621280_s1	Target	TLR2	24.353374	17.68	-0.983	1.97657
Donor_5	Control	CCL2-Hs00234140_m1	Target	CCL2	20.415028	13.292	0	1
Donor_5	PBA-uninfected	CCL2-Hs00234140_m1	Target	CCL2	22.704065	15.393	2.101	0.233097
Donor_5	SB415286-uninfected	CCL2-Hs00234140_m1	Target	CCL2
Donor_5	C02-uninfected	CCL2-Hs00234140_m1	Target	CCL2
Donor_5	C06-uninfected	CCL2-Hs00234140_m1	Target	CCL2	20.18543	12.845	-0.447	1.3632
Donor_5	MOI5-infected	CCL2-Hs00234140_m1	Target	CCL2	23.42558	16.041	2.749	0.148754
Donor_5	PBA-infected	CCL2-Hs00234140_m1	Target	CCL2	26.876802	19.718	6.426	0.01163
Donor_5	SB415286-infected	CCL2-Hs00234140_m1	Target	CCL2	20.993227	13.648	0.356	0.781328
Donor_5	C02-infected	CCL2-Hs00234140_m1	Target	CCL2	19.070738	11.05	-2.603	6.07549
Donor_5	C06-infected	CCL2-Hs00234140_m1	Target	CCL2	22.407824	15.515	2.223	0.214195
Donor_5	Control	NOS2-Hs01075529_m1	Target	NOS2	34.15785	28.388	0	1
Donor_5	PBA-uninfected	NOS2-Hs01075529_m1	Target	NOS2	Undetermined	28.127	-0.261	1.19831
Donor_5	SB415286-uninfected	NOS2-Hs01075529_m1	Target	NOS2
Donor_5	C02-uninfected	NOS2-Hs01075529_m1	Target	NOS2	Undetermined	32.756	4.368	0.0484285
Donor_5	C06-uninfected	NOS2-Hs01075529_m1	Target	NOS2
Donor_5	MOI5-infected	NOS2-Hs01075529_m1	Target	NOS2	Undetermined	32.39	4.002	0.0624134
Donor_5	PBA-infected	NOS2-Hs01075529_m1	Target	NOS2	Undetermined	32.802	4.414	0.0469087
Donor_5	SB415286-infected	NOS2-Hs01075529_m1	Target	NOS2	Undetermined	28.771	0.383	0.766841
Donor_5	C02-infected	NOS2-Hs01075529_m1	Target	NOS2	Undetermined	32.9	4.512	0.0438281
Donor_5	C06-infected	NOS2-Hs01075529_m1	Target	NOS2	Undetermined	28.315	-0.073	1.0519
Donor_5	Control	CYBB-Hs00166163_m1	Target	CYBB	18.562862	10.994	0	1
Donor_5	PBA-uninfected	CYBB-Hs00166163_m1	Target	CYBB	20.414713	13.184	2.19	0.219151
Donor_5	SB415286-uninfected	CYBB-Hs00166163_m1	Target	CYBB
Donor_5	C02-uninfected	CYBB-Hs00166163_m1	Target	CYBB	19.127504	11.836	0.842	0.55787
Donor_5	C06-uninfected	CYBB-Hs00166163_m1	Target	CYBB
Donor_5	MOI5-infected	CYBB-Hs00166163_m1	Target	CYBB	18.554537	11.23	0.236	0.849096
Donor_5	PBA-infected	CYBB-Hs00166163_m1	Target	CYBB	20.508211	13.257	2.263	0.208338
Donor_5	SB415286-infected	CYBB-Hs00166163_m1	Target	CYBB	18.845749	11.687	0.693	0.618566
Donor_5	C02-infected	CYBB-Hs00166163_m1	Target	CYBB	18.978067	11.941	0.947	0.51871
Donor_5	C06-infected	CYBB-Hs00166163_m1	Target	CYBB	18.710844	11.932	0.938	0.521956
Donor_5	Cells_Controls	S100A9-Hs00610058_m1	Target	S100A9	21.58913	14.139	0	1
Donor_5	PBA-uninfected	S100A9-Hs00610058_m1	Target	S100A9	21.948797	15.004	0.865	0.549046
Donor_5	IR-uninfected	S100A9-Hs00610058_m1	Target	S100A9
Donor_5	T10-uninfected	S100A9-Hs00610058_m1	Target	S100A9	21.9907	14.762	0.623	0.649319
Donor_5	S1-uninfected	S100A9-Hs00610058_m1	Target	S100A9
Donor_5	Sa10-uninfected	S100A9-Hs00610058_m1	Target	S100A9	23.026371	15.501	1.362	0.389043
Donor_5	C10-uninfected	S100A9-Hs00610058_m1	Target	S100A9	21.572805	14.487	0.348	0.785673
Donor_5	MOI5-infected	S100A9-Hs00610058_m1	Target	S100A9	22.7254	15.624	1.485	0.357249
Donor_5	PBA-infected	S100A9-Hs00610058_m1	Target	S100A9	22.2607	15.205	1.066	0.477641
Donor_5	IR-infected	S100A9-Hs00610058_m1	Target	S100A9	22.1423	15.372	1.233	0.425432
Donor_5	Cells_Controls	NLRP3-Hs00918082_m1	Target	NLRP3	25.236498	17.914	0	1
Donor_5	PBA-uninfected	NLRP3-Hs00918082_m1	Target	NLRP3	24.898314	17.876	-0.038	1.02669
Donor_5	IR-uninfected	NLRP3-Hs00918082_m1	Target	NLRP3
Donor_5	T10-uninfected	NLRP3-Hs00918082_m1	Target	NLRP3	25.8874	18.572	0.658	0.633756
Donor_5	S1-uninfected	NLRP3-Hs00918082_m1	Target	NLRP3
Donor_5	Sa10-uninfected	NLRP3-Hs00918082_m1	Target	NLRP3	24.678837	17.114	-0.8	1.7411
Donor_5	C10-uninfected	NLRP3-Hs00918082_m1	Target	NLRP3	24.142723	16.966	-0.948	1.9292
Donor_5	MOI5-infected	NLRP3-Hs00918082_m1	Target	NLRP3	25.8154	18.769	0.855	0.552865
Donor_5	PBA-infected	NLRP3-Hs00918082_m1	Target	NLRP3	24.3708	17.382	-0.532	1.44593
Donor_5	IR-infected	NLRP3-Hs00918082_m1	Target	NLRP3	23.6727	16.828	-1.086	2.12285
Donor_5	Cells_Controls	NFE2L2-Hs00975961_g1	Target	NFE2L2	21.728788	14.287	0	1
Donor_5	PBA-uninfected	NFE2L2-Hs00975961_g1	Target	NFE2L2	22.532831	15.011	0.724	0.605417
Donor_5	IR-uninfected	NFE2L2-Hs00975961_g1	Target	NFE2L2
Donor_5	T10-uninfected	NFE2L2-Hs00975961_g1	Target	NFE2L2	22.385334	15.142	0.855	0.552865
Donor_5	S1-uninfected	NFE2L2-Hs00975961_g1	Target	NFE2L2
Donor_5	Sa10-uninfected	NFE2L2-Hs00975961_g1	Target	NFE2L2	21.587933	13.762	-0.525	1.43893
Donor_5	C10-uninfected	NFE2L2-Hs00975961_g1	Target	NFE2L2	21.363344	14.155	-0.132	1.09581
Donor_5	MOI5-infected	NFE2L2-Hs00975961_g1	Target	NFE2L2	21.788845	14.599	0.312	0.805524
Donor_5	PBA-infected	NFE2L2-Hs00975961_g1	Target	NFE2L2	21.841618	14.693	0.406	0.754713
Donor_5	IR-infected	NFE2L2-Hs00975961_g1	Target	NFE2L2	21.307209	14.659	0.372	0.772711
Donor_5	Cells_Controls	TMEM173-Hs00736955_g1	Target	TMEM173	25.10993	17.721	0	1
Donor_5	PBA-uninfected	TMEM173-Hs00736955_g1	Target	TMEM173	25.198078	18.315	0.594	0.662504
Donor_5	IR-uninfected	TMEM173-Hs00736955_g1	Target	TMEM173
Donor_5	T10-uninfected	TMEM173-Hs00736955_g1	Target	TMEM173	25.4744	18.14	0.419	0.747943
Donor_5	S1-uninfected	TMEM173-Hs00736955_g1	Target	TMEM173
Donor_5	Sa10-uninfected	TMEM173-Hs00736955_g1	Target	TMEM173	24.99429	17.265	-0.456	1.37173
Donor_5	C10-uninfected	TMEM173-Hs00736955_g1	Target	TMEM173	24.038229	16.902	-0.819	1.76418
Donor_5	MOI5-infected	TMEM173-Hs00736955_g1	Target	TMEM173	25.7562	18.594	0.873	0.54601
Donor_5	PBA-infected	TMEM173-Hs00736955_g1	Target	TMEM173	25.0131	17.898	0.177	0.88454
Donor_5	IR-infected	TMEM173-Hs00736955_g1	Target	TMEM173	24.8793	18.074	0.353	0.782954
Donor_5	Cells_Controls	TREM2-Hs00219132_m1	Target	TREM2	21.386986	13.873	0	1
Donor_5	PBA-uninfected	TREM2-Hs00219132_m1	Target	TREM2	22.048092	15.104	1.231	0.426022
Donor_5	IR-uninfected	TREM2-Hs00219132_m1	Target	TREM2
Donor_5	T10-uninfected	TREM2-Hs00219132_m1	Target	TREM2	21.979708	14.636	0.763	0.58927
Donor_5	S1-uninfected	TREM2-Hs00219132_m1	Target	TREM2
Donor_5	Sa10-uninfected	TREM2-Hs00219132_m1	Target	TREM2	25.114346	17.94	4.067	0.0596638
Donor_5	C10-uninfected	TREM2-Hs00219132_m1	Target	TREM2	25.265903	18.097	4.224	0.0535118
Donor_5	MOI5-infected	TREM2-Hs00219132_m1	Target	TREM2	25.392502	18.422	4.549	0.0427184
Donor_5	PBA-infected	TREM2-Hs00219132_m1	Target	TREM2	25.79336	18.739	4.866	0.0342916
Donor_5	IR-infected	TREM2-Hs00219132_m1	Target	TREM2	25.46441	18.758	4.885	0.033843
Donor_5	Cells_Controls	ATG7-Hs00893766_m1	Target	ATG7	22.566954	14.931	0	1
Donor_5	PBA-uninfected	ATG7-Hs00893766_m1	Target	ATG7	22.942913	16.008	1.077	0.474013
Donor_5	IR-uninfected	ATG7-Hs00893766_m1	Target	ATG7
Donor_5	T10-uninfected	ATG7-Hs00893766_m1	Target	ATG7	23.337984	15.966	1.035	0.488016
Donor_5	S1-uninfected	ATG7-Hs00893766_m1	Target	ATG7
Donor_5	Sa10-uninfected	ATG7-Hs00893766_m1	Target	ATG7	23.73999	16.383	1.452	0.365514
Donor_5	C10-uninfected	ATG7-Hs00893766_m1	Target	ATG7	23.746803	16.816	1.885	0.270744
Donor_5	MOI5-infected	ATG7-Hs00893766_m1	Target	ATG7	24.14341	17.027	2.096	0.233906
Donor_5	PBA-infected	ATG7-Hs00893766_m1	Target	ATG7	24.31226	17.433	2.502	0.176532
Donor_5	IR-infected	ATG7-Hs00893766_m1	Target	ATG7	23.963552	17.216	2.285	0.205185
Donor_5	Cells_Controls	ATG14-Hs00208732_m1	Target	ATG14	26.517086	18.998	0	1
Donor_5	PBA-uninfected	ATG14-Hs00208732_m1	Target	ATG14	26.54896	19.529	0.531	0.692075
Donor_5	IR-uninfected	ATG14-Hs00208732_m1	Target	ATG14
Donor_5	T10-uninfected	ATG14-Hs00208732_m1	Target	ATG14	26.83454	19.547	0.549	0.683494
Donor_5	S1-uninfected	ATG14-Hs00208732_m1	Target	ATG14
Donor_5	Sa10-uninfected	ATG14-Hs00208732_m1	Target	ATG14	26.999004	19.488	0.49	0.712025
Donor_5	C10-uninfected	ATG14-Hs00208732_m1	Target	ATG14	27.219831	19.995	0.997	0.501041
Donor_5	MOI5-infected	ATG14-Hs00208732_m1	Target	ATG14	27.301727	20.097	1.099	0.46684
Donor_5	PBA-infected	ATG14-Hs00208732_m1	Target	ATG14	27.179335	20.2	1.202	0.434672
Donor_5	IR-infected	ATG14-Hs00208732_m1	Target	ATG14	26.899036	20.263	1.265	0.416099
Donor_5	Cells_Controls	BECN1-Hs01007018_m1	Target	BECN1	23.481318	15.797	0	1
Donor_5	PBA-uninfected	BECN1-Hs01007018_m1	Target	BECN1	23.726873	16.75	0.953	0.516557
Donor_5	IR-uninfected	BECN1-Hs01007018_m1	Target	BECN1
Donor_5	T10-uninfected	BECN1-Hs01007018_m1	Target	BECN1	23.58152	16.357	0.56	0.678302
Donor_5	S1-uninfected	BECN1-Hs01007018_m1	Target	BECN1
Donor_5	Sa10-uninfected	BECN1-Hs01007018_m1	Target	BECN1	23.314304	15.709	-0.088	1.0629
Donor_5	C10-uninfected	BECN1-Hs01007018_m1	Target	BECN1	23.92079	16.768	0.971	0.510152
Donor_5	MOI5-infected	BECN1-Hs01007018_m1	Target	BECN1	23.61373	16.59	0.793	0.577143
Donor_5	PBA-infected	BECN1-Hs01007018_m1	Target	BECN1	23.791697	16.724	0.927	0.525951
Donor_5	IR-infected	BECN1-Hs01007018_m1	Target	BECN1	23.863623	16.981	1.184	0.44013
